# Supplementary material for: Trace Metal(loid) Migration from Road Dust to Local Vegetables and Tree Tissues and the Bioaccessibility-Based Health Risk: Impacts of Vehicle Operation-Associated Emissions
Source: Int J Environ Res Public Health. 2023 Jan 31;20(3):2520. doi: 10.3390/ijerph20032520 (PMC9914983; doi:10.3390/ijerph20032520)
Supplement: Supplementary file 1 [file ijerph-20-02520-s001.zip]

Archive with 1 entries (1 files):
- ijerph-2140891-supplementary.pdf
